# Supplementary material for: Genotype VII.1.1-Based Newcastle Disease Virus Vaccines Afford Better Protection against Field Isolates in Commercial Broiler Chickens
Source: Animals (Basel). 2022 Jun 30;12(13):1696. doi: 10.3390/ani12131696 (PMC9265022; doi:10.3390/ani12131696)
Supplement: Supplementary file 1 [file animals-12-01696-s001.zip]

Archive with 1 entries (1 files):
- animals-1735833-supplementary.pdf
